# Supplementary material for: Daidzein and Genistein: Natural Phytoestrogens with Potential Applications in Hormone Replacement Therapy
Source: Int J Mol Sci. 2025 Jul 20;26(14):6973. doi: 10.3390/ijms26146973 (PMC12294992; doi:10.3390/ijms26146973)
Supplement: Supplementary file 1 [file ijms-26-06973-s001.zip]

Archive with 1 entries (1 files):
- ijms-3693557-supplementary.pdf
